# Supplementary material for: Evaluating the Effectiveness of Hospital Antiseptics on Multidrug-Resistant Acinetobacter baumannii: Understanding the Relationship between Microbicide and Antibiotic Resistance
Source: Antibiotics (Basel). 2022 May 3;11(5):614. doi: 10.3390/antibiotics11050614 (PMC9137960; doi:10.3390/antibiotics11050614)
Supplement: Supplementary file 1 [file antibiotics-11-00614-s001.zip]

Archive with 1 entries (1 files):
- antibiotics-1680980-supplementary.pdf
